# Supplementary material for: In Silico Study Approach on a Series of 50 Polyphenolic Compounds in Plants; A Comparison on the Bioavailability and Bioactivity Data
Source: Molecules. 2022 Feb 19;27(4):1413. doi: 10.3390/molecules27041413 (PMC8878759; doi:10.3390/molecules27041413)
Supplement: Supplementary file 1 [file molecules-27-01413-s001.zip]

Archive with 1 entries (1 files):
- molecules-1540392-supplementary.pdf
